# Supplementary material for: Diagnostic Performance of Cardiac CT and Transthoracic Echocardiography in Congenital Heart Disease: A Surgical Correlation Study
Source: Diagnostics (Basel). 2026 Jan 14;16(2):259. doi: 10.3390/diagnostics16020259 (PMC12839741; doi:10.3390/diagnostics16020259)
Supplement: Supplementary file 1 [file diagnostics-16-00259-s001.zip]

Archive with 1 entries (1 files):
- diagnostics-3904677-supplementary.pdf
